# Supplementary material for: Substrate-Controlled Diversity-Oriented Synthesis of Novel Polycyclic Frameworks via [4 + 2] and [3 + 2] Annulations of Ninhydrin-Derived MBH Adducts with 3,4-Dihydroisoquinolines
Source: Molecules. 2023 Sep 22;28(19):6761. doi: 10.3390/molecules28196761 (PMC10574269; doi:10.3390/molecules28196761)
Supplement: Supplementary file 1 [file molecules-28-06761-s001.zip]

Archive with 1 entries (1 files):
- molecules-2596441-supplementary.pdf
